# Supplementary material for: A firm-level analysis of Chinese commercial health insurance surrender
Source: PLoS One. 2024 Mar 14;19(3):e0296695. doi: 10.1371/journal.pone.0296695 (PMC10939191; doi:10.1371/journal.pone.0296695)
Supplement: S1 Data — (XLS) [file pone.0296695.s001.xls]

## Sheet: Sheet1
company	year	SUR	LEV	RDE	CRNA	T	f_gro
1	2011	3.19	96.6	17.34	68.3	1	1
1	2012	2.785	93.46	9.9	232.12	2	1
1	2013	3.054	85.53	11.73	68.88	3	1
1	2014	6.906	90.07	10.18	256.19	4	1
1	2015	38.615	89.61	60.31	102.15	5	1
1	2016	2.066	87.44	42.51	166.53	6	1
1	2017	37.627	76.93	67.41	99.18	7	1
1	2018	29.701	84.16	8.24	98.68	8	1
1	2019	2.577	84.67	12.91	114.29	9	1
1	2020	1.327	78.58	13.17	105.73	10	1
1	2021	1.12	90.62	13.04	107.27	11	1
2	2011	1.175	79.29	14.54	90.42	1	1
2	2012	1.136	73.73	12.1	90.33	2	1
2	2013	1.299	71.59	11.79	82.63	3	1
2	2014	1.988	80.96	13.43	96.25	4	1
2	2015	1.008	70.57	21.69	73.86	5	1
2	2016	1.235	84.62	10.65	77.59	6	1
2	2017	0.016	76.41	25.71	501.81	7	1
2	2018	0.062	85.2	37.68	135.18	8	1
2	2019	0.035	82.45	31.12	123.77	9	1
2	2020	0.033	81.57	31.31	132.29	10	1
2	2021	0.032	82.03	31.2	130.21	11	1
3	2011	1.324	85.51	31.75	183.63	1	0
3	2012	1.325	87.17	39.63	167.66	2	0
3	2013	1.684	87.53	36.25	136.59	3	0
3	2014	1.312	91.71	35.14	118.8	4	0
3	2015	1.667	85.66	38.95	134.85	5	0
3	2016	1.007	89.3	39.84	251.53	6	0
3	2017	1.145	95.49	44.92	185.58	7	0
3	2018	2.929	99.74	24.02	84.53	8	0
3	2019	2.305	95.78	24.36	90.27	9	0
3	2020	2.141	96.73	20.56	82.78	10	0
3	2021	2.529	99.74	22.52	80.65	11	0
4	2011	0.734	76.66	5.82	298.82	1	0
4	2012	1.738	86.88	7.31	213.23	2	0
4	2013	1.946	88.05	13.91	174.96	3	0
4	2014	0.155	83.28	12.04	460.67	4	0
4	2015	0.218	85.71	18.16	138.26	5	0
4	2016	0.395	82.93	13.92	108.68	6	0
4	2017	0.306	84.32	16.04	123.47	7	0
4	2018	0.351	83.63	14.98	116.08	8	0
4	2019	0.328	83.97	15.51	119.77	9	0
4	2020	0.34	83.82	15.25	117.93	10	0
4	2021	0.334	83.9	15.38	118.85	11	0
5	2011					1	1
5	2012					2	1
5	2013					3	1
5	2014					4	1
5	2015	0	19.39	45.38	94.97	5	1
5	2016	0.001	46.03	14.69	83.69	6	1
5	2017	0.002	77.29	11.36	75.74	7	1
5	2018	0.481	71.15	15.69	193.97	8	1
5	2019	0.496	83.93	9.21	102.71	9	1
5	2020	0.502	84.98	6.98	119.85	10	1
5	2021	0.515	86.38	5.1	100.11	11	1
6	2011					1	0
6	2012					2	0
6	2013					3	0
6	2014					4	0
6	2015					5	0
6	2016					6	0
6	2017	0.003	9.68	42.82	80.78	7	0
6	2018	0.252	45.16	7.86	80.78	8	0
6	2019	0.589	65.85	8.22	184.94	9	0
6	2020	0.702	73.26	4.84	131.55	10	0
6	2021	1.058	85.83	4.31	109.53	11	0
7	2011					1	0
7	2012					2	0
7	2013					3	0
7	2014					4	0
7	2015					5	0
7	2016					6	0
7	2017					7	0
7	2018	0.043	4.35	353.56	72.9	8	0
7	2019	0.043	13.14	54.45	72.9	9	0
7	2020	1.227	30.94	19.89	76.06	10	0
7	2021	8.472	90.31	4.39	47.86	11	0
